# Supplementary material for: Optical Hydrogen Sensing Properties of e-Beam WO3 Films Decorated with Gold Nanoparticles
Source: Sensors (Basel). 2023 Feb 9;23(4):1936. doi: 10.3390/s23041936 (PMC9958985; doi:10.3390/s23041936)
Supplement: Supplementary file 1 [file sensors-23-01936-s001.zip]

Archive with 1 entries (1 files):
- sensors-2192995-supplementary(3)-highlight.pdf
